# Supplementary material for: Invasive Californian death caps develop mushrooms unisexually and bisexually
Source: Nat Commun. 2023 Oct 24;14:6560. doi: 10.1038/s41467-023-42317-z (PMC10598064; doi:10.1038/s41467-023-42317-z)
Supplement: Supplementary file 4 — Supplementary Data 1, 2 [file 41467_2023_42317_MOESM4_ESM.xlsx]

## Sheet: Supplementary Data 1
Supplementary Data 1. Specimens with whole genome sequencing data
ID	Genotype	Year	Latitude	Longitude	Country	Region	Collection site	Sequencing depth	Heterozygosity(‰)	HD assembly	HD1 allele*	HD2 allele*
10004	g1	1978	59.8586	17.6389	Sweden	Uppland	NA	57.4139	2.55431	detached	NA	NA
10007	g2	1991	56.7044	-3.7297	Scotland	East Perthshire	NA	60.603	2.84075	closed bubble	NA	NA
10016	g3	2000	52.3614	0.4866	England	West Sussex	NA	89.2649	3.64025	closed bubble	NA	NA
10018	g4	2006	40.9211	9.193	Italy	Sardinia	NA	94.668	3.43722	closed bubble	NA	NA
10019	g5	2000	54.4795	-7.7315	Northern Ireland	Fermanagh	NA	26.216	2.92009	1	NA	NA
10169	g6	2003	55.9167	9.53333	Denmark	Zealand	NA	12.0349	2.4864	1	NA	NA
10170	g7	1993	38.0525	-122.853	USA	CA	NA	45.489	2.1329	detached	NA	NA
10171	g8	2006	49.8109	14.9282	Czech Republic	Central Bohemia	NA	96.2488	3.79317	closed bubble	NA	NA
10221	g9	2004	38.0548	-122.833	USA	CA	Drake 2	53.013	2.56995	closed bubble	13/15.2	13/15
10222	g10	2004	38.0548	-122.833	USA	CA	Drake 2	91.4194	2.86969	closed bubble	13/16.2	13/16.2
10223	g11	2004	38.0548	-122.833	USA	CA	Drake 2	71.909	2.76357	closed bubble	13/15.1	13/15.1
10224	g22	2004	38.0548	-122.833	USA	CA	Drake 2	71.0926	0.242336	1	13	13
10225	g12	2004	38.0548	-122.833	USA	CA	Drake 2	56.8688	2.68533	closed bubble	1/13	1/13
10226	g23	2004	38.0548	-122.833	USA	CA	Drake 2	51.5766	2.64981	open bubble	8/13	8/13
10227	g13	2004	38.0548	-122.833	USA	CA	Drake 2	37.8999	1.68691	open bubble	11/-	11/-
10228	g13	2004	38.0548	-122.833	USA	CA	Drake 2	20.8024	1.66214	detached	11/-	11/-
10229	g14	2004	38.0548	-122.833	USA	CA	Drake 2	29.1773	2.50154	closed bubble	10/13	10/13
10230	g15	2004	38.0548	-122.833	USA	CA	Drake 2	58.7555	2.2826	open bubble	8/11	8/11
10231	g16	2004	38.0548	-122.833	USA	CA	Drake 2	22.8035	2.64754	closed bubble	11/13	11/13
10232	g17	2004	38.0548	-122.833	USA	CA	Drake 2	33.2382	2.44543	open bubble	10/13	10/13
10233	g18	2004	38.0548	-122.833	USA	CA	Drake 2	17.9585	2.15132	1	-/-	-/-
10237	g19	2004	38.0552	-122.834	USA	CA	Drake 3	41.9854	2.19155	complexed	8/13	8/13
10238	g19	2004	38.0552	-122.834	USA	CA	Drake 3	67.3885	2.34808	detached	8/13	8/13
10239	g19	2004	38.0552	-122.834	USA	CA	Drake 3	92.8748	2.89398	complexed	8/13	8/13
10240	g19	2004	38.0552	-122.834	USA	CA	Drake 3	34.4694	2.25775	3	8/13	8/13
10241	g19	2004	38.0552	-122.834	USA	CA	Drake 3	58.0814	2.27257	open bubble	8/13	8/13
10277	g20	2005	42.0396	9.0129	France	Corsica	NA	99.4189	3.4721	closed bubble	NA	NA
10280	g23	2014	38.0548	-122.833	USA	CA	Drake 2	48.3414	2.58362	open bubble	8/13	8/13
10281	g23	2014	38.0548	-122.833	USA	CA	Drake 2	85.3952	3.18837	open bubble	8/13	8/13
10282	g23	2014	38.0548	-122.833	USA	CA	Drake 2	45.2683	2.59943	open bubble	8/13	8/13
10283	g23	2014	38.0548	-122.833	USA	CA	Drake 2	56.9446	2.9749	open bubble	8/13	8/13
10287	g24	2014	38.0548	-122.833	USA	CA	Drake 2	33.0468	2.56222	closed bubble	13/15.1	13/15
10288	g24	2014	38.0548	-122.833	USA	CA	Drake 2	50.4221	2.64886	closed bubble	13/15.1	13/15
10292	g24	2014	38.0548	-122.833	USA	CA	Drake 2	76.7689	3.04434	closed bubble	13/15.1	13/15
10293	g21	2014	38.0548	-122.833	USA	CA	Drake 2	24.9338	0.423621	1	15.1	15.1
10294	g24	2014	38.0548	-122.833	USA	CA	Drake 2	79.7589	3.03965	closed bubble	13/15.1	13/15
10295	g22	2014	38.0548	-122.833	USA	CA	Drake 2	48.738	0.244213	1	13	13
10298	g21	2014	38.0548	-122.833	USA	CA	Drake 2	67.6523	0.17302	1	15.1	15.1
10299	g22	2014	38.0548	-122.833	USA	CA	Drake 2	67.3467	0.227664	1	13	13
10300	g22	2014	38.0548	-122.833	USA	CA	Drake 2	61.0121	0.222877	1	13	13
10301	g22	2014	38.0548	-122.833	USA	CA	Drake 2	29.1512	0.354906	1	13	13
10303	g22	2014	38.0548	-122.833	USA	CA	Drake 2	56.473	0.200497	1	13	13
10304	g23	2014	38.0548	-122.833	USA	CA	Drake 2	64.4879	3.15427	open bubble	8/13	8/13
10306	g23	2014	38.0548	-122.833	USA	CA	Drake 2	30.9192	2.63761	open bubble	8/13	8/13
10309	g24	2014	38.0548	-122.833	USA	CA	Drake 2	10.56	2.52504	detached	13/15.1	13/15
10326	g25	2014	38.0548	-122.833	USA	CA	Drake 2	55.1934	2.94746	closed bubble	13/18	13/18
10327	g25	2014	38.0548	-122.833	USA	CA	Drake 2	48.4987	2.77912	closed bubble	13/18	13/18
10328	g25	2014	38.0548	-122.833	USA	CA	Drake 2	58.3688	3.17191	closed bubble	13/18	13/18
10329	g25	2014	38.0548	-122.833	USA	CA	Drake 2	9.46569	2.78276	3	13/18	13/18
10330	g25	2014	38.0548	-122.833	USA	CA	Drake 2	43.3505	2.70927	closed bubble	13/18	13/18
10331	g25	2014	38.0548	-122.833	USA	CA	Drake 2	50.3983	2.79917	closed bubble	13/18	13/18
10334	g26	2014	38.0548	-122.833	USA	CA	Drake 2	37.7795	2.70562	closed bubble	9/15.1	9/15
10347	g19	2014	38.0552	-122.834	USA	CA	Drake 3	44.2445	2.11287	open bubble	8/13	8/13
10348	g19	2014	38.0552	-122.834	USA	CA	Drake 3	58.3031	2.37906	open bubble	8/13	8/13
10349	g19	2014	38.0552	-122.834	USA	CA	Drake 3	72.1097	2.67461	complexed	8/13	8/13
10350	g19	2014	38.0552	-122.834	USA	CA	Drake 3	74.8458	2.70961	open bubble	8/13	8/13
10354	g19	2014	38.0552	-122.834	USA	CA	Drake 3	26.031	2.18687	open bubble	8/13	8/13
10355	g19	2014	38.0552	-122.834	USA	CA	Drake 3	68.2392	2.51919	open bubble	8/13	8/13
10356	g19	2014	38.0552	-122.834	USA	CA	Drake 3	84.6668	2.57124	open bubble	8/13	8/13
10380	g19	2014	38.0552	-122.834	USA	CA	Drake 3	82.1521	2.63042	open bubble	8/13	8/13
10384	g19	2014	38.0552	-122.834	USA	CA	Drake 3	65.6493	2.46533	open bubble	8/13	8/13
10502	g27	2015	40.2125	-8.45028	Portugal	Coimbra	Agraria	63.2363	3.06597	closed bubble	9/17	9/17
10503	g28	2015	40.2125	-8.45028	Portugal	Coimbra	Agraria	67.8892	2.94499	closed bubble	12.2/17	12.2/17
10504	g29	2015	40.1222	-8.20971	Portugal	Lousã	Vilarinho	83.8065	2.99676	closed bubble	7/14	7/14
10505	g30	2015	40.1222	-8.20971	Portugal	Lousã	Vilarinho	78.1388	2.92713	closed bubble	13/15.2	13/15
10506	g31	2015	40.1222	-8.20971	Portugal	Lousã	Vilarinho	63.0676	3.14712	open bubble	8/16.1	8/16
10508	g31	2015	40.1222	-8.20971	Portugal	Lousã	Vilarinho	60.6785	3.09799	open bubble	8/16.1	8/16
10509	g31	2015	40.1222	-8.20971	Portugal	Lousã	Vilarinho	69.268	3.44959	open bubble	8/16.1	8/16
10510	g32	2015	40.4575	-8.76861	Portugal	São Jacinto	Mira	78.5979	2.75937	closed bubble	3/12.1	3/12.1
10511	g33	2015	40.4575	-8.76861	Portugal	São Jacinto	Mira	150.859	3.00359	complexed	5/8	5/8
10512	g33	2015	40.4575	-8.76861	Portugal	São Jacinto	Mira	71.7597	3.41596	complexed	5/8	5/8
10513	g34	2015	40.4575	-8.76861	Portugal	São Jacinto	Mira	74.2309	3.1374	closed bubble	2/4	2/4
10707	g15	2015	38.0547	-122.833	USA	CA	Drake 2	66.6071	2.50812	open bubble	8/11	8/11
10708	g15	2015	38.0547	-122.833	USA	CA	Drake 2	75.6193	2.58127	open bubble	8/11	8/11
10709	g13	2015	38.0547	-122.833	USA	CA	Drake 2	69.3263	1.77015	closed bubble	11/-	11/-
10710	g25	2015	38.0547	-122.833	USA	CA	Drake 2	75.0543	3.26096	closed bubble	13/18	13/18
10711	g25	2015	38.0547	-122.833	USA	CA	Drake 2	61.4925	3.23938	closed bubble	13/18	13/18
10712	g25	2015	38.0547	-122.833	USA	CA	Drake 2	70.821	3.19088	closed bubble	13/18	13/18
10713	g24	2015	38.0547	-122.833	USA	CA	Drake 2	70.4096	2.96952	closed bubble	13/15.1	13/15
10715	g25	2015	38.0547	-122.833	USA	CA	Drake 2	104.15	3.03916	closed bubble	13/18	13/18
10716	g35	2015	38.0547	-122.833	USA	CA	Drake 2	55.9177	1.96153	open bubble	8/13	8/13
10717	g36	2015	38.0545	-122.833	USA	CA	Drake 2	61.8824	3.18612	closed bubble	11/13	11/13
10718	g37	2015	38.0545	-122.833	USA	CA	Drake 2	48.7091	2.5721	closed bubble	13/15.2	13/15
10719	g19	2015	38.0551	-122.834	USA	CA	Drake 3	56.1117	2.37363	open bubble	8/13	8/13
10720	g19	2015	38.0551	-122.834	USA	CA	Drake 3	62.3315	2.52047	open bubble	8/13	8/13
10721	g19	2015	38.0551	-122.834	USA	CA	Drake 3	125.465	2.3131	open bubble	8/13	8/13
* allele determination based on protein sequences. -: assembly failed

## Sheet: Supplementary Data 2
Supplementary Data 2. Additional specimens without whole genome sequencing data screened as potentially homokaryotic sporocarps
ID	Year	Latitude	Longitude	Country	Region	County	City	Site Name	Determiner	Collector
10001	2006	NA	NA	UK	NA	NA	Middlesex	Hampstead Heath Extension	Overall	Overall
10009	2004	NA	NA	UK	North Hampshire	NA	Shortheath Common	near Bordon	Legon	Legon
10012	1999	NA	NA	UK	West Sussex	NA	Petworth	The Mens and the Cut Nat. Reserve	Legon	Legon
10013	2004	NA	NA	UK	Surrey	NA	Sheepleas	Green Dene (near West Horsley)	Legon	Legon
10015	2001	NA	NA	UK	Surrey	NA	NA	Kew Royal Botanical Gardens	Brown	Brown
10017	2004	NA	NA	UK	West Sussex	NA	NA	The Marlows	Legon	Legon
10021	2005	NA	NA	UK	West Suffolk	NA	Mildenhall	Mildenhall Woods	Legon	Legon
10022	2004	NA	NA	UK	South Essex	NA	NA	Epping Forest near Earl's Path	Overall	Overall
10024	1994	NA	NA	UK	Surrey	NA	Mickelham	Norbury Park	Legon	Legon
10025	1996	NA	NA	UK	Oxfordshire	NA	Bix	The Warburg Preserve	Legon	Legon
10026	1997	NA	NA	UK	Oxfordshire	NA	Bix	The Warburg Preserve	Legon	Legon
10027	1997	NA	NA	UK	South Somerset	NA	Staple Common	near Castle Neroche	Legon	Legon
10028	1998	NA	NA	UK	Surrey	NA	NA	Kew Royal Botanical Gardens	Legon	Legon
10029	1998	NA	NA	UK	North Somerset	NA	NA	Stree in Great Breech Woods	Legon	Legon
10031	2006	39.1899	-74.8535	USA	NJ	Cape May	Dennisville	Jake's Landing Rd	Wolfe	Wolfe
10034	2006	39.1899	-74.8535	USA	NJ	Cape May	Dennisville	Jake's Landing Rd	Wolfe	Wolfe
10038	2006	39.1899	-74.8535	USA	NJ	Cape May	Dennisville	Jake's Landing Rd	Wolfe	Wolfe
10040	2006	39.1899	-74.8535	USA	NJ	Cape May	Dennisville	Jake's Landing Rd	Wolfe	Wolfe
10044	2006	39.1899	-74.8535	USA	NJ	Cape May	Dennisville	Jake's Landing Rd	Wolfe	Wolfe
10048	2006	39.1899	-74.8535	USA	NJ	Cape May	Dennisville	Jake's Landing Rd	Wolfe	Wolfe
10051	2006	39.1899	-74.8535	USA	NJ	Cape May	Dennisville	Jake's Landing Rd	Wolfe	Wolfe
10053	2006	39.1899	-74.8535	USA	NJ	Cape May	Dennisville	Jake's Landing Rd	Wolfe	Wolfe
10054	2006	39.1899	-74.8535	USA	NJ	Cape May	Dennisville	Jake's Landing Rd	Wolfe	Wolfe
10056	2006	39.1899	-74.8535	USA	NJ	Cape May	Dennisville	Jake's Landing Rd	Wolfe	Wolfe
10061	2006	39.1899	-74.8535	USA	NJ	Cape May	Dennisville	Jake's Landing Rd	Wolfe	Wolfe
10067	2006	39.1899	-74.8535	USA	NJ	Cape May	Dennisville	Jake's Landing Rd	Wolfe	Wolfe
10069	2006	39.1899	-74.8535	USA	NJ	Cape May	Dennisville	Jake's Landing Rd	Wolfe	Wolfe
10072	2006	39.1899	-74.8535	USA	NJ	Cape May	Dennisville	Jake's Landing Rd	Wolfe	Wolfe
10076	2006	39.1899	-74.8535	USA	NJ	Cape May	Dennisville	Jake's Landing Rd	Wolfe	Wolfe
10109	2007	NA	NA	USA	NY	Monroe	Rochester	Durand Eastman Park	Wolfe, Richard	Wolfe, Richard
10110	2007	NA	NA	USA	NY	Monroe	Rochester	Durand Eastman Park	Wolfe, Richard	Wolfe, Richard
10112	2007	NA	NA	USA	NY	Monroe	Rochester	Durand Eastman Park	Wolfe, Richard	Wolfe, Richard
10113	2007	NA	NA	USA	NY	Monroe	Rochester	Durand Eastman Park	Wolfe, Richard	Wolfe, Richard
10114	2007	NA	NA	USA	NY	Monroe	Rochester	Durand Eastman Park	Wolfe, Richard	Wolfe, Richard
10124	2007	NA	NA	USA	NY	Monroe	Rochester	Durand Eastman Park	Wolfe, Richard	Wolfe, Richard
10128	2007	NA	NA	USA	NY	Monroe	Rochester	Durand Eastman Park	Wolfe, Richard	Wolfe, Richard
10131	2007	NA	NA	USA	NY	Monroe	Rochester	Durand Eastman Park	Wolfe, Richard	Wolfe, Richard
10132	2007	NA	NA	USA	NY	Monroe	Rochester	Durand Eastman Park	Wolfe, Richard	Wolfe, Richard
10134	2007	NA	NA	USA	NY	Monroe	Rochester	Durand Eastman Park	Wolfe, Richard	Wolfe, Richard
10141	2001	37.8949	-122.305	USA	CA	Alameda	Albany	Albany Hill	Bruns	Bruns
10142	2001	37.8949	-122.305	USA	CA	Alameda	Albany	Albany Hill	Bruns	Bruns
10151	2001	37.8949	-122.305	USA	CA	Alameda	Albany	Albany Hill	Bruns	Bruns
10153	2001	37.8949	-122.305	USA	CA	Alameda	Albany	Albany Hill	Bruns	Bruns
10157	2001	37.8949	-122.305	USA	CA	Alameda	Albany	Albany Hill	Bruns	Bruns
10158	2001	37.8949	-122.305	USA	CA	Alameda	Albany	Albany Hill	Bruns	Bruns
10159	2001	37.8949	-122.305	USA	CA	Alameda	Albany	Albany Hill	Bruns	Bruns
10162	2001	37.7769	-122.147	USA	CA	Alameda	Oakland	Leona Canyon	Bruns	Pringle
10166	2001	37.7769	-122.147	USA	CA	Alameda	Oakland	Leona Canyon	Bruns	Pringle
10167	2001	37.7769	-122.147	USA	CA	Alameda	Oakland	Leona Canyon	Bruns	Pringle
10192	2002	NA	NA	Canada	British Colombia	Victoria Island	Victoria	Budget Rent a Car/Crystal Gardens	McCann	McCann
10193	2002	NA	NA	Canada	British Colombia	Victoria Island	Victoria	NA	Dennis	Dennis
10194	2000	NA	NA	Canada	British Colombia	Victoria Island	Victoria	NA	Dennis	Dennis
10195	2002	NA	NA	Canada	British Colombia	Victoria Island	Victoria	Downtown in garden	Dennis	Dennis
10196	2002	NA	NA	Canada	British Colombia	Victoria Island	Victoria	NA	Dennis	Dennis
10197	1998	NA	NA	Canada	British Colombia	Victoria Island	Victoria	Rockland Ave	Callan	Fleck
10198	1998	NA	NA	Canada	British Colombia	Victoria Island	Victoria	Rockland Ave	Callan, Windler	Howe
10199	1997	NA	NA	Canada	British Colombia	NA	Mission	NA	Kroeger	Tatum
10270	2002	NA	NA	USA	CA	Alameda	Berkeley	Tilden Park	NA	Pringle
10271	2002	NA	NA	USA	CA	Alameda	Berkeley	Tilden Park	NA	Pringle
10272	2002	NA	NA	USA	CA	Alameda	Berkeley	Tilden Park	NA	Pringle
10273	2002	NA	NA	USA	CA	Alameda	Berkeley	Tilden Park	NA	Pringle
10274	2002	NA	NA	USA	CA	Alameda	Berkeley	Tilden Park	NA	Pringle
11002	2019	NA	NA	France	Occitanie	NA	Montpellier	NA	Franck	Franck
11003	2019	NA	NA	France	Occitanie	NA	Montpellier	NA	Franck	Franck
11007	2019	NA	NA	France	Occitanie	NA	Montpellier	NA	Franck	Franck
11012	2019	NA	NA	France	Occitanie	NA	Montpellier	NA	Franck	Franck
11016	2019	NA	NA	France	Occitanie	NA	Montpellier	NA	Franck	Franck
11020	2019	NA	NA	France	Occitanie	NA	Montpellier	NA	Franck	Franck
11022	2019	NA	NA	France	Occitanie	NA	Montpellier	NA	Franck	Franck
11023	2019	NA	NA	France	Occitanie	NA	Montpellier	NA	Franck	Franck
11024	2019	NA	NA	France	Occitanie	NA	Montpellier	NA	Franck	Franck
11029	2019	NA	NA	France	Occitanie	NA	Montpellier	NA	Franck	Franck
11031	2019	NA	NA	France	Occitanie	NA	Montpellier	NA	Franck	Franck
11033	2019	NA	NA	France	Occitanie	NA	Montpellier	NA	Franck	Franck
11051	2019	NA	NA	Norway	Hordaland	NA	Bomlo	Aphal1-Stord	Wollan	Wollan
11052	2019	NA	NA	Norway	Hordaland	NA	Bomlo	Aphal1-Stord	Wollan	Wollan
11053	2019	NA	NA	Norway	Hordaland	NA	Tysnet	Aphal2-Stord	Wollan	Wollan
11054	2019	NA	NA	Norway	Hordaland	NA	Tysnet	Aphal2-Stord	Wollan	Wollan
11055	2019	NA	NA	Norway	Hordaland	NA	Tysnet	Aphal2-Stord	Wollan	Wollan
11056	2019	NA	NA	Norway	Hordaland	NA	Tysnet	Aphal2-Stord	Wollan	Wollan
11101	2019	48.2472	16.2458	Austria	Niederösterreich	NA	Tulln	Exelberg	Krisai-Greilhuber	Krisai-Greilhuber
11102	2019	48.2472	16.2458	Austria	Niederösterreich	NA	Tulln	Exelberg	Krisai-Greilhuber	Krisai-Greilhuber
11103	2019	48.2472	16.2458	Austria	Niederösterreich	NA	Tulln	Exelberg	Krisai-Greilhuber	Krisai-Greilhuber
11104	2019	48.1533	16.2475	Austria	Liesing	NA	Wien	Maurerwald	Krisai-Greilhuber	Krisai-Greilhuber
11105	2019	48.1533	16.2475	Austria	Liesing	NA	Wien	Maurerwald	Krisai-Greilhuber	Krisai-Greilhuber
11106	2019	48.1533	16.2475	Austria	Liesing	NA	Wien	Maurerwald	Krisai-Greilhuber	Krisai-Greilhuber
11107	2019	48.1533	16.2475	Austria	Liesing	NA	Wien	Maurerwald	Krisai-Greilhuber	Krisai-Greilhuber
11108	2019	48.1533	16.2475	Austria	Liesing	NA	Wien	Maurerwald	Krisai-Greilhuber	Krisai-Greilhuber
11109	2019	48.1533	16.2475	Austria	Liesing	NA	Wien	Maurerwald	Krisai-Greilhuber	Krisai-Greilhuber
11110	2019	48.1533	16.2475	Austria	Liesing	NA	Wien	Maurerwald	Krisai-Greilhuber	Krisai-Greilhuber
11111	2019	48.1533	16.2475	Austria	Liesing	NA	Wien	Maurerwald	Krisai-Greilhuber	Krisai-Greilhuber
11112	2019	42.5667	16.5606	Austria	Burgenland	NA	Horitschon	Ragerwald	Krisai-Greilhuber	Krisai-Greilhuber
11113	2019	48.2231	16.2567	Austria	Hernals	NA	Wien	Moosgraben	Gross	Gross
11121	2017	58.6053	23.6981	Estonia	NA	Pärnu	Karuse	NA	Zettur	Zettur
11122	2016	58.9653	22.5238	Estonia	NA	Hiiu	Pihla	NA	Saar	Ploompuu
11131	2019	46.1801	20.1368	Hungary	Hungary	Csongrád	Csongrád	Tisza	Harrow	Harrow
11132	2019	46.1801	20.1368	Hungary	Hungary	Csongrád	Csongrád	Tisza	Harrow	Harrow
11133	2019	46.1801	20.1368	Hungary	Hungary	Csongrád	Csongrád	Tisza	Harrow	Harrow
11134	2019	46.4372	20.1201	Hungary	Hungary	Csongrád	Csongrád	Doc	Harrow	Harrow
11135	2019	46.4372	20.1201	Hungary	Hungary	Csongrád	Csongrád	Doc	Harrow	Harrow
11137	2019	46.4372	20.1201	Hungary	Hungary	Csongrád	Csongrád	Doc	Harrow	Harrow
11138	2019	46.4372	20.1201	Hungary	Hungary	Csongrád	Csongrád	Doc	Harrow	Harrow
11141	2019	46.4372	20.1201	Hungary	Hungary	Csongrád	Csongrád	Doc	Harrow	Harrow
11142	2019	46.4372	20.1201	Hungary	Hungary	Csongrád	Csongrád	Doc	Harrow	Harrow
11143	2019	46.4372	20.1201	Hungary	Hungary	Csongrád	Csongrád	Doc	Harrow	Harrow
11144	2019	46.4372	20.1201	Hungary	Hungary	Csongrád	Csongrád	Doc	Harrow	Harrow
11145	2019	46.4372	20.1201	Hungary	Hungary	Csongrád	Csongrád	Doc	Harrow	Harrow
11151	2019	47.3629	8.4844	Switzerland	Switzerland	Zürich	Zürich	Birm	Harrow	Harrow
11152	2019	47.3629	8.4844	Switzerland	Switzerland	Zürich	Zürich	Birm	Harrow	Harrow
